# Supplementary material for: Hypoglycemic and Hypolipidemic Effects of Triterpenoid Standardized Extract of Agave durangensis Gentry
Source: Plants (Basel). 2025 Mar 13;14(6):894. doi: 10.3390/plants14060894 (PMC11944376; doi:10.3390/plants14060894)
Supplement: Supplementary file 1 [file plants-14-00894-s001.zip]

Archive with 1 entries (1 files):
- plants-3467157-supplementary.xlsx
