# Supplementary material for: Hypoglycemic and Hypolipidemic Effects of Triterpenoid Standardized Extract of Agave durangensis Gentry
Source: Plants (Basel). 2025 Mar 13;14(6):894. doi: 10.3390/plants14060894 (PMC11944376; doi:10.3390/plants14060894)
Supplement: Supplementary file 1 [file plants-14-00894-s001.zip › plants-3467157-supplementary.xlsx]

## Sheet: Supplementary Table S1
	Supplementary Table S1. Summary of binding affinity and types of molecular interactions between metabolites from Agave durangensis Gentry extract with proteins.
	Protein	Compound	Binding affinity (kcal/mol)	H-Bond	Hydrophobic	Pi-Sulfur	Electrostatic	Halogen
	SUR1	Ursolic acid 3-arabinopyranoside	-9.8	Ser11272.43, Gln11972.41, Glu12492.94, Arg13002.14, 3.24	Trp4315.04, 5.24, 5.40, Phe4344.82
		Spinoside C3	-10.7	Arg11241.95, Asp11282.45, Thr11312.38, Asp11941.98, 3.68, Gln 11972.73, Thr12422.76, Arg13142.32	Ile4244.29, Trp4314.24, 4.35, 4.54, 4.73, 4.98, 5.22, 5.26, 5.39, Phe4345.26, His11353.80, 5.31, Leu12414.40
		Hoodistanaloside A	-9.6	Ser11272.63, Asn11303.03, Ser11382.43, Thr11393.70, Arg13002.44, 3.19, 3.31, Asn13012.84, 3.58, Asp13042.44, 3.50, 3.56, Gln13082.17	Ile382 5.28, Trp4312.23, 3.98, 4.66, 4.96, Phe4345.13, Leu4353.98, His 11354.57, Leu1307 4.61, 5.44
		Acankoreoside B	-10.3	Asn4272.50, Trp4312.99, 2.37, Thr11392.80, Arg13002.58, 3.59, Gln13081.97	Trp12975.45, Arg13004.20
		Belladonnine	-10.1		Met442 4.95, Pro443 5.16, Ile446 4.66, 4.95, Leu4715.13, Ala472 4.93, Ala479 4.37, Leu5915.32, Leu594 4.74, 5.19, Val598 5.05	Met4425.56
		Melianone	-9.6	His11352.47	Trp4314.27, 4.78, 5.23, His11354.77, Leu13075.21
		Glibenclamide	-9.6	Ser5962.24, Asn12452.62, Arg12462.16, 2.32	Trp4314.52, 4.81, 4.96		Arg13004.02
	C-terminal subunit of Maltase-Glucoamylase	Spinogenin C7	-8.8	Gln12542.59, Met12832.26, Ser12922.70, Arg13772.12	Arg12854.03, Ile15874.00
		Arjungenin	-8.5	Gln12862.94, Ser12922.67, Arg13772.10	Tyr12515.22, Trp13554.86, Trp13694.69, Ile15874.90, 5.32
		D-α-Tocotrienol	-8.2	Asp11572.31 , Arg15102.01	Pro11594.70, 4.97, Tyr12514.06, 4.92, Trp13554.92, 5.10, Trp13693.89, 3.74, Met14215.18, Phe15594.72, 5.34, Phe15603.76,4.30, 4.78, 5.02, 5.17, Ile15875.09
		Scutellarein	-9		Pro11595.48, Tyr12514.87, Trp13555.39, Phe15605.17, 5.33
		Sakuranetin	-9.3	Asp14203.61	Tyr12515.33, 5.93, Ile13155.35, Trp13555.09, Trp14184.67, Phe15595.02		Asp15264.55
		Isoimperatorin	-7.8	Asp11573.53, 3.60, Trp13691.96, Asp15263.58	Tyr12513.55, Trp13554.79, 4.92, 5.40, Phe15594.66		Asp11574.08
		Ursolic acid	-8.1	Gln12542.59, Gln13722.00	Tyr12514.82, Arg12854.24, 4.58, Ile15873.63, 4.48
		Betulonic acid	-8.8	Asp11572.25	Trp13554.80, Trp13695.21, Phe15594.27, Phe15604.83
		Ursolic acid 3-arabinopyranoside	-9.2	Tyr12533.78, Gln12543.30, Asp12813.41, Gln12862.21, Trp13693.33, Gln13721.75	Ile15874.73
		Rhein	-9	Tyr12512.61, Arg15101.89, His15842.35	Tyr12515.44, Trp13555.12, 5.44, Phe15594.95, Phe15604.85, 5.05		Asp15264.49
		Spinoside C3	-9.2	Glu11381.97, Pro11593.36, Pro11601.93, Lys11642.59, 2.82, Lys14602.77, Gln15612.75	Lys11644.91, Trp13694.31, 4.39, 4.73, 4.95, 5.04, 5.06, Lys14604.34
		Trihydroxylup-20-en-28-oic acid	-8.6	Asp11572.44	Trp13554.94. 4.97, Met14215.26, Phe14275.46, PHE15594.45, Phe15604.80
		Acanthosessilioside C	-7.9	Asp12792.47, 3.36, Arg15102.60, Asp15261.95, Thr15863.07	Pro11594.45, 5.07
		Makisterone A	-8.4	Asp12811.96, 2.01, Met12832.80, Arg12852.38, Glu13652.66, Gln13722.07	Arg12853.89, 4.25, Val13634.82
		Pregna-5,14-diene-3b,20a-diol	-7.6		Pro11594.85, Tyr12514.49, Trp13554.86, 5.00, 5.33, Trp13694.77, Met14215.38, Phe1427 4.58, Lys14605.13, Phe15594.02, 4.94, Phe15604.84
		Caffeic acid 3-glucoside	-8.3	Asp11572.30, Asp12792.21, Arg15102.17, 2.60, Asp15262.09, Thr15861.97	Trp13554.93
		Hoodistanaloside A	-10.1	Asp11573.03, Gln12542.99, 3.05, Gln12862.16, Ser12922.13, Trp13692.32, 2.68, Gln13722.53, Arg13772.31, Arg15102.22	Tyr12514.48. 4.57, Trp13555.39, Val13633.92, 4.63, Phe15594.31, 4.60, Phe15605.36
		Fucoxanthin	-8.3	Gln12542.64, Gln15332.63	Pro11593.67, 3.98, 4.32, Tyr12514.65, Trp13554.86, Trp13695.12, Phe15603.59, 4.99, 5.03, 5.17, 5.49, Ile15874.62, 5.46
		Acankoreoside B	-10.2	Asp11572.07, 3.28, Pro11593.61, Pro11602.76, Asp15263.00, Thr15862.29	Trp13693.61, 3.78
		Belladonnine	-10.5	Trp13692.12, Asp12793.23	Tyr12514.65, 5.39, Trp13555.39, Trp13695.32, Met14215.46, Phe15594.99, 5.35, Phe15604.88, His15844.97
		Spinogenin C6	-8.2	Asp11572.16	Pro11595.01, Tyr12514.87, Trp13554.50, 5.35, Trp13693.56, 3.97, 4.49, 4.63, 4.93, Lys14605.39, Phe15605.15
		Isoodoratol	-9.3	Gln13722.98, Arg13772.94	Trp13694.54, 5.32, Ile15873.80
		Melianone	-8.9	Gln12542.52, Ser12922.07, Gln13722.27, Arg13771.91, 2.29	Arg1285 3.44, 4.00, Lys12944.16
		Acanthosessilioside D	-8.5	Trp13693.64, Gln13722.14, Arg13772.69, Lys14602.40, Thr15862.88	Pro11595.35, Trp13554.71, Trp13694.71, Met14215.08, Phe15594.48, Phe15604.80, 5.37
		Acarbose	-7.6	Arg11562.09, Asp11572.53, 3.72, Gln11582.36, Asn14292.71, 2.45, Ser14521.98, Ser14591.93, Lys14601.69, 2.36	Trp13693.97, 5.02	Met14213.26
	N-terminal subunit of Maltase-Glucoamylase	Spinogenin C7	-7.8		Tyr2995.06, Phe5755.09, Ala5762.26
		Arjungenin	-6.9	Asp2032.06, Asp5422.92, Gln6032.58	Lys4804.09, 4.25
		D-α-Tocotrienol	-8		Tyr2993.62, 4.64, Ile3284.31, Trp 4064.56, 4.62, 4.75, 4.94 , Trp4415.11, Phe4504.51, 4.65, 4.79, 6.34, Lys480 5.15, Phe5755.23, 5.31, 5.37
		Scutellarein	-7.3	Arg5262.30, Gln6032.79, 3.28	Tyr2995.42, Tro4065.36, 5.66, Phe5755.09		Asp5424.12
		Sakuranetin	-8.3		Asp2034.69, Asp4434.21	Met4445.93	Asp2034.69, Asp4434.21
		Isoimperatorin	-7.1	Asp2033.29	Ile3283.76, Ile3644.83, 5.39, Trp4064.27, 4.83, Trp4415.16, Phe5754.94	Met4445.17	Asp5423.44, 4.09
		Ursolic acid	-7.5	Arg2022.70	Tyr2995.39, Trp4064.98, Met4444.74, Phe5755.34
		Betulonic acid	-7		Phe4504.70, 4.77, 5.32, Lys4803.93, 4.34, 5.47
		Ursolic acid 3-arabinopyranoside	-7.6	Arg3342.00, Trp4061.84, 3.32	Phe4504.34, 4.74, 4.87, Phe5755.32
		Rhein	-6.9	Asp4432.42, Arg5261.93	Trp4065.20		Asp5424.31, 4.97
		Spinoside C3	-7.6	Thr2052.18, Asp5421.99, 2.81, Tyr6052.63	Phe4504.40, 4.83, Lys4804.72, Ala5763.66
		Trihydroxylup-20-en-28-oic acid	-7.1		Tyr2993.84, 5.47, Tro4064.34, 5.20, 5.21, Phe5754.18
		Acanthosessilioside C	-7.4	Arg2022.29, Asp2032.14, Thr2052.34, 2.39, 2.90, Tyr2992.33, Arg3341.95, 2.63	Trp4065.33, Phe4504.50, 4.63, Phe5754.87
		Makisterone A	-6.7	Gln6032.89	Tyr2994.63, Phe4503.73, 4.46, Lys4804.78, Phe5754.75
		Pregna-5,14-diene-3b,20a-diol	-7	Glu4042.64	Trp4065.17, Phe4503.99, 4.11, 4.46, 5.17
		Caffeic acid 3-glucoside	-7.3	Asp2032.35, 2.44, 2.48, 3.48, Thr2052.82, Tyr2142.26, Asp3272.83, His6002.09	Trp4065.03
		Hoodistanaloside A	-7.8	Asp3272.40, Trp5392.99	Trp4065.24, Met4444.98, Leu5774.85, 5.02, Tyr6054.66
		Cnicine	-7	Trp4064.99, Arg5262.60, Asp5422.52, 3.22	Phe4504.95
		Fucoxanthin	-7.2	Asp5423.35	Tyr2994.63, Trp4064.98, 5.09, 5.16, Met4445.48, Phe4504.89, Trp5475.32, Trp5525.27, Ala5763.52, 4.55
		Acankoreoside B	-8.5	Tyr2991.95, Gln6031.94, 2.22
		Belladonnine	-8.4	Asp2033.66	Tyr2995.87, Trp4064.98, Phe4505.49, Lys4804.07, Phe5755.57, Ala5763.86		Asp5424.48
		Spinogenin C6	-7.5	Gln6032.77	Tyr2994.77, Phe5754.61, 4.63
		Isoodoratol	-7.7	Asp4433.39, Asp5422.58, 3.09	Tyr2994.10, 4.37, 4.87, Trp4064.51, 4.61, 4.79, Phe5754.50, His6005.11
		Melianone	-8.2	Arg2022.36, Thr2052.21, 2.88	Trp4065.34, Phe4503.70, 4.48, Leu4734.62
		Acanthosessilioside D	-8.2	Arg2022.26, Asp2033.56, Tyr2992.75	Tyr2995.16, Trp4065.39, Phe4503.45, Phe5755.24, 5.26
		Acarbose	-6.7	Asp2033.47, 3.68, Asp3273.67, Asp4431.78, Met4442.90, Phe4501.89, Lys4803.35, Arg5263.00, Trp5392.46, Asp5421.66, 2.47, Phe5752.97
	Sucrase-isomaltase	Arjungenin	-7	Ile3562.42, Met3592.38, Asp3612.22, Lys3622.39, Asp3681.96, 2.23	Ala3714.47
		D-α-Tocotrienol	-7.1		Leu2333.62, 4.00, 4.65, 4.84, Trp3274.77, 4.98, 5.29, , Trp4355.10, 5.45, Phe4793.74, 4.06, Val6053.98		Asp5714.20
		Vachanic acid	-6.9	Asp5712.19	Leu2334.75, Trp3274.84, Trp4354.50, 5.35, Phe4795.30
		Scutellarein	-7.7	Asp4722.92	Leu2333.55, Trp3274.54, 5.18	Met4735.75	Asp4723.90, Asp5713.44
		Sakuranetin	-8.5	Asp3552.01, Asp5713.01	Leu2333.69, 4.85, Val6054.56		Asp4723.93
		Isoimperatorin	-7.5	Lys5092.54, Asp2313.31	Leu2333.82, 5.19, Trp3273.78, 4.28, 4.41, 4.56, Trp4354.28, 4.51, Phe6044.51, His6295.17	Met4735.55	Asp2314.27, Asp5714.49. 4.86
		Ursolic acid	-7		Leu2334.92, Phe4794.42, 5.14, Val6054.34, 5.46
		Betulonic acid	-7	Ser6312.75, Asp6322.91	Leu2333.94, 5.02, Trp3275.20, 5.36, Phe6044.83, Val6054.82
		Ursolic acid 3-arabinopyranoside	-8.1	Asp2312.07, 2.35, 2.83, Asp6322.57	Trp3275.14, 5.42, 5.48, Trp4354.68, Phe6045.23, Val6054.70, Tyr6344.08, 5.40
		Rhein	-7.4		Leu2333.70, 3.90, Trp4355.40	Met4735.07	Asp5713.19, 4.11
		Spinoside C3	-8.6	Gln2322.50, 3.53, Ser5082.25, Lys5092.36, 2.53	Trp3274.64, 4.92, Phe4794.03, 5.14, Phe6044.89
		Trihydroxylup-20-en-28-oic acid	-7.1	Asp2312.28	Leu2333.98, 4.83, Trp4355.39, 5.44, Phe4795.03, Phe6045.43
		Acanthosessilioside C	-7.2	Arg2302.61, Gln4813.73, Lys5092.21, Asp6322.61, 2.81	Leu5024.61, Lys5094.66, Trp4354.93, 5.08, Phe4793.78, 4.09
		Hoodistanaloside A	-7.5	Asp3572.23, Met3592.49, Lys3623.55, Asp3682.26	Trp3274.43, Trp4354.79, Phe4794.94, Phe6044.71
		Fucoxanthin	-7.6	Arg2302.54, Asp3612.12, Asp5032.25	Trp3274.83, 5.04, Lys3625.24, Trp4355.00, Phe4793.95, 4.87, 5.07, 5.21, Lys5094.46
		Acankoreoside B	-7.7	Asp2313.01, Gln2322.03, Lys5092.67, 2.79, Asp5712.86, Tyr6342.20
		Belladonnine	-8.8	Asp4723.75	Leu2334.47, Trp3274.25, 4.90, 4.99, Trp4354.51, 4.80, 5.13, Met4735.45, Phe4793.87, Tyr6344.81
		Spinogenin C6	-7.7	Tyr6342.80	Trp3273.79, 4.90, Trp4354.30, 4.98, 5.21
		Isoodoratol	-7	Asp2312.32	Leu2334.61, Trp3274.71, Trp4354.89, 4.90, 5.14, 5.29, Phe4794.12, 5.34
		Melianone	-8.1	Lys5091.99, Arg5552.35	Leu2334.72, Trp4355.08, Met4735.20
		Acanthosessilioside D	-7.1	Arg2302.30, Gln2322.21, Lys5092.58, 2.98	Leu2334.96, Trp3275.08, Phe4794.49, Phe6044.83, Val6054.33, Tyr6345.45
		Acarbose	-6.7	Gln2322.64, 3.47, 3.72, Asp5032.28, 2.75, Lys5052.15, Asp5712.42, Ser6312.25, Asp6322.81
	Pancreatic α-amylase	Spinogenin C7	-9.1	Trp592.46, Asp1973.71, Glu2332.64, His3053.32	Trp584.64, 5.09, Tyr624.46, 4.71, His2994.94, His3054.67, 4.92
		Arjungenin	-9	Arg1952.64, Glu2332.37, 3.02, His2992.11	Trp594.39, 4.66, 4.69, 5.38, His1015.32, Leu1625.30, Ala1984.15
		D-α-Tocotrienol	-8.5		Trp 585.41, Trp593.76, 4.50, Tyr624.70, 5.39, His1014.83, Tyr1514.73, Leu1625.00, Leu1654.43, 5.35, Ala1984.18, Lys2003.83, His2014.73, 4.82, 4.89, Ile2353.66, 4.15,His2995.17		His2012.68
		Scutellarein	-8.4	Gln632.36, Asp1972.22	Trp593.88, 4.04, 5.03, 5.49, Tyr624.16
		Sakuranetin	-9.7	Gln632.45, 2.73	Trp593.85, 4.26, 4.29, 4.33
		Isoimperatorin	-7.8		Trp593.80, 4.12, 4.62, 5.11, 5.14, 5.36, Tyr623.92, 4.43, Leu1655.19, His2994.54
		Ursolic acid	-9.3	Thr1632.19, Asp1971.88	Trp585.44, Trp593.91, 4.33, 5.12, Tyr625.22, Ala1984.00, His3054.36
		Betulonic acid	-9.1	Asp1972.45	Trp584.42, 5.41, Trp594.33, 4.60
		Ursolic acid 3-arabinopyranoside	-9	Glu2401.97, 2.39	Tyr625.33, His1014.79, Leu1625.15, 5.41, Leu1654.81, Ala1983.30, Ile2355.49
		Rhein	-8.7	Gln632.55, Arg1952.18, Glu2332.59, His2992.62	Trp594.27, 4.59, 5.61, Tyr624.77
		Spinoside C3	-9	Gln632.23, Asp1972.33	Trp584.38, 5.22, Trp593.92, Tyr623.75, 4.33, His2994.78, His3054.84, 5.08
		Trihydroxylup-20-en-28-oic acid	-8.7	Tyr622.90, His3052.30	Trp584.59, 5.42, Trp594.18, 4.61, Tyr1514.76, Ile2354.06, 5.45, Ala3074.45
		Acanthosessilioside C	-8.5	Trp592.89, Tyr623.24, Gln632.64, Tyr1512.89, His2012.21, Ile2352.34	His1014.09, Leu1624.55, Ala1983.52, 4.07, Lys2004.27, His2014.86, Ile2354.26, 4.66, Ala3074.26
		Makisterone A	-8.5	Trp592.32, Gln632.92, His1012.93, Asp1971.92, Asp3562.36	Trp584.34, Trp594.53, 4.79, 4.81, 4.81, 5.48, Tyr624.44, 5.06, Trp3575.07
		Pregna-5,14-diene-3b,20a-diol	-8.7	Tyr623.02	Trp585.41, Trp593.65, 4.21, 4.22, 4.89, 5.49, Tyr624.08, Leu1655.42, His3055.03
		Hoodistanaloside A	-9.9	Asn533.53, Gln632.12, 2.41, Ala1062.40, 3.29, Ser1082.05, Ala1983.35	Ile513.73, Trp584.93, Trp593.70, 3.86, 5.23, 5.34, Tyr625.33, Ala1063.59, Val1074.13
		Fucoxanthin	-8.8	Ala502.17, Asp1972.29	Ile514.31, Trp584.80, Trp593.62, 4.96, 4.52, 4.88, 5.25, Tyr624.45, Ala106 3.64, 4.99, Val107 3.67, 4.53, 4.79, 5.21, 5.41, Leu1624.55
		Acankoreoside B	-11.1	Tyr1512.38, Asp1972.81, 3.43, Lys2002.99, Glu2332.16, His2992.02, Asp3562.36, Trp3573.35
		Belladonnine	-8.5		Trp595.25, 5.46, Tyr624.59, Leu1655.32, Ile2355.28, His3054.47, 4.86
		Spinogenin C6	-10.4	His2012.26, Thr1632.96	Trp584.48, Trp593.60, 3.89, 4.56, 4.92, 4.91, 5.25, Tyr624.18, Leu1625.15, Ala1985.31
		Isoodoratol	-9.6	Arg1952.77, Glu2332.83, Glu2401.98	Tyr623.94, His1015.00, Tyr1514.72, Leu1623.97, Ile2354.49, 5.02, Leu2374.48, 5.25, Ala3074.30, 4.60
		Melianone	-10.4	His2992.30	Tyr624.94, Leu1655.17, Ile2355.14
		Acanthosessilioside D	-9.3	His2012.20, Glu2332.24, Ile2352.01, 2.57	Tyr624.15, His1014.61, Leu1625.05
		Acarbose	-7.8	Gln632.80, Asp1972.36, His2012.27, Glu2332.75
	PPARγ	Sakuranetin	-8.7	Ser3422.16,2.57	Arg2805.39, Ile2814.79, Glu2844.60, Cys2854.60, 5.19, Arg2884.27, 4.42, Leu3304.60, Ile3413.73
		Ursolic acid 3-arabinopyranoside	-8.8	Ile2621.85, Gln2862.12, His4662.59, Ser4643.13	Ile2624.76, Phe2873.57, 5.40
		Spinoside C3	-9.4	Glu2592.71, Gly2843.45,Cys2853.08	Phe2873.49, 4.66, 5.49, Arg2884.26, Ile3415.06,His4664.96
		Makisterone A	-8.9	Tyr3203.10, Lys3732.81, Arg4432.73	Tyr3204.69, 5.49, Phe3705.42, Pro3984.75, 4.10, Ile4454.72, 5.10, Val4464.66, 3.91
		Hoodistanaloside A	-8.9	Gln2733.57, Ile2813.65, Gly2843.31, 3.42, 3.77, Cys2853.43, 3.61, Gln2863.63, His4662.92	Arg2804.20, Ile2814.42, Phe2873.91, 4.45, Arg2883.55, 4.43, Leu3304.98, Leu3334.70
		Acankoreoside B	-10.1	Glu2592.74, Lys2633.14, Gly2841.88	Cys2854.58, Val3395.23, Met3484.74, Leu3534.01, Met3643.95
		Belladonnine	-9	Gly2843.45, 3.49	Ile2624.96, Arg2804.15, 4.85, Gly2843.94, Cys2853.94		Glu2594.84
		Isoodoratol	-8.8		Lys3194.97, Tyr3204.99, 5.18, His3234.06, 4.79, Pro3984.80, 3.73, Ile4454.89, Val4464.82
		Acanthosessilioside D	-8.7	Gln2732.83, Ser3422.21, Ser4642.91	Leu2555.42, Arg2803.81, Ile2813.96, 4.36, Phe2874.50
		Pioglitazone	-8.7	Cys2853.58, Ser2891.99, His3232.54, Tyr4732.07	Ile2814.10, Cys2853.99, Arg2885.39, Tyr3275.96, Leu3305.04, Ile3413.47, Met3484.38	Met3485.07, Phe3634.82, Met3644.89
	DPP4	Arjungenin	-8.6	Asp5452.51, Val5462.27, 2.28, Trp6292.76	Tyr5475.07, Tyr5855.05, Trp6275.36, Trp6294.81, 8.84
		Sakuranetin	-8.6	Glu2052.88, Arg3562.00, Glu3612.91	Arg3564.20, 4.72, Phe3574.87, Arg3585.36, 5.43, Ile3744.58
		Ursolic acid	-8.7	Ile4052.61	Arg3564.75, 4.12, 3.92, Phe3573.85, 4.37, 4.63, Arg3584.59
		Ursolic acid 3-arabinopyranoside	-8.6	Arg1252.44, 2.80	Phe3573.25, 4.81, 5.06, 5.21, Tyr5474.82, 5.21
		Rhein	-8.5	Lys5542.51, Trp6292.15, Tyr7522.84	Trp6293.95, 4.00, 4.06, 4.43, 5.07, 5.25
		Spinoside C3	-9.4	Gln5533.45, Lys5541.88, 2.63, Asp556 3.00	Tyr4564.88, 4.94, Trp6273.38, 3.93, Trp6294.35, Ala7433.42, His7485.07
		Hoodistanaloside A	-9.8	Ser2091.95, Arg3562.64. Arg3582.27, Glu3613.53, Asp5451.80, 2.02, Val5462.54, 2.54, Lys5541.86, Glu6283.15, Trp6292.13	Arg3564.13, 4.24, Arg3584.32, 4.44, Ile3743.44, 4.80, Tyr5474.97, Trp6294.58
		Fucoxanthin	-9.2	Arg3562.59, Arg3581.80, 2.32, Tyr7522.00	Arg356 4.77, Phe3574.00, 4.28, 4.60, Arg3584.55, Tyr5473.90, 4.62, 4.95, Lys5544.24, Trp6274.11, 4.78, 5.31, Trp6295.27, 5.41
		Acankoreoside B	-11.5	Glu2052.46, Arg3562.89, Phe3571.66, Arg3582.30, Pro3592.86, Arg4291.97, 2.62, Tyr4562.81, Tyr5473.32, Gln5532.20, 2.22, Tyr5852.46, 2.51, Tyr6622.60	His7404.74
		Belladonnine	-9.6
		Isoodoratol	-8.9	Glu2062.94, Arg4292.52, Gln5532.18, 2.81, Asp5562.64	Phe3574.20, 4.43, 4.45, 4.64, 5.11, Tyr6664.61
		Melianone	-9.2	Arg1252.49, Gln5532.42, Gly7413.45	Tyr5473.99, 4.84, Trp6294.90, 4.90, 5.40
		Acanthosessilioside D	-9.2	Glu2052.05, 3.21, Glu2062.28, Tyr5471.95, 2.90, Lys5542.32, Tyr6622.27, His7402.93	Phe3574.68, 5.01, Tyr5474.68, 4.90
		Sitagliptin	-8.5	Arg1252.38, Glu2063.55, 3.42, Ser2092.74, Arg3582.49, Asn7102.94	Phe3573.96, 4.38, Arg3584.8, Tyr6624.74, Tyr6664.97			Glu2053.37, Val2073.48, 3.60, Ser6303.48
	SGLT2	Fucoxanthin	-11	Lys1543.13, Tyr2902.33, Cys5112.56	His804.20, 4.64, Leu844.09, Ala904.69, Val955.21, Phe984.14, 4.76, 5.43, Val1574.21, 5.37, Cys2554.58, Leu2744.94, Tyr2904.73, 5.48, Val3464.92, Phe4535.44, Cys5114.50
		D-α-Tocotrienol	-10.8	His802.73	His804.38, 4.38, Leu844.72, 4.92, Val953.94, 4.84, 4.84, Phe983.89, 4.76, 4.85, Val1574.44, 4.87, Leu2744.10, 5.19, Val2865.09, Tyr2903.75, 4.37, 4.59, 4.75, 4.89, Phe4535.29, 4.95
		Empagliflozin	-10.7	Asn751.79, His802.92, Phe982.45, Gln4572.77	His804.41, Leu845.18, Val955.14, 5.15, Phe984.84, 4.97, Val1575.15, Leu2745.22, Phe4535.59		His803.88

## Sheet: Supplementary Table S2
	Supplementary Table S2. Physicochemical and in silico ADMET properties from Agave durangensis Gentry extract
		Characteristic	Linolenic acid	Spinogenin C7	Arjungenin	D-α-Tocotrienol	Vachanic acid	10-Gingerol	Scutellarein	Sakuranetin	Isoimperatorin	Ursolic acid	Betulonic acid	Ursolic acid 3-arabinopyranoside	Petroselinic acid methyl ester	Ricinoleic acid	Rhein	Spinoside C3	Trihydroxylup-20-en-28-oic acid	Acanthosessilioside C	Makisterone A	Caffeic acid	Pregna-5,14-diene-3b,20a-diol	Lignoceric acid methyl ester	Caffeic acid 3-glucoside	Hoodistanaloside A	Cnicine	Fucoxanthin	Acankoreoside B	Linoelaidic acid methyl ester	Belladonnine	Vachanic acid methyl ester	Spinogenin C6	Isoodoratol	Melianone	Acanthosessilioside D	11,13-Dihydroparthenolide	Bakkenolide A
	Physicochemical Properties	Molecular Weight (MW)	278.22	472.32	504.35	424.33	252.17	350.25	286.05	286.08	270.09	456.36	454.34	588.4	296.27	298.25	284.03	928.5	488.35	694.39	494.32	180.04	316.24	382.38	342.1	914.49	378.17	658.42	958.51	294.26	542.31	266.19	474.33	474.37	470.34	648.39	250.16	234.16
		Volume	326.919	503.399	532.122	494.789	271.981	387.831	273.977	285.119	276.329	505.751	503.115	618.836	349.488	340.982	271.34	905.967	523.332	694.743	514.877	177.642	349.854	455.9	316.813	894.591	383.076	733.059	932.053	346.851	572.788	289.277	506.036	517.178	505.985	659.866	263.425	254.634
		Density	0.851	0.938	0.948	0.858	0.927	0.903	1.044	1.003	0.977	0.902	0.903	0.951	0.848	0.875	1.047	1.025	0.933	0.999	0.96	1.013	0.904	0.839	1.08	1.022	0.987	0.898	1.028	0.848	0.947	0.92	0.937	0.917	0.93	0.983	0.95	0.92
		nHA	2	5	6	2	3	4	6	5	4	3	3	7	2	3	6	18	5	12	7	4	2	2	9	18	7	6	19	2	6	3	5	4	4	10	3	2
		nHD	1	3	5	1	2	2	4	2	0	2	1	4	0	2	3	11	4	6	6	3	2	0	6	7	3	2	12	0	0	1	4	3	1	5	0	0
		nRot	13	2	2	9	2	14	1	2	3	1	2	3	16	15	1	9	2	8	5	2	1	23	5	14	6	12	11	15	7	3	2	2	2	7	0	0
		nRing	0	5	5	2	2	1	3	3	3	5	5	6	0	0	3	8	5	6	4	1	4	0	2	7	2	3	8	0	7	2	5	5	6	6	3	3
		MaxRing	0	22	22	10	10	6	10	10	13	22	21	22	0	0	14	22	21	20	17	6	17	0	6	16	13	7	21	0	10	10	22	17	17	20	14	9
		nHet	2	5	6	2	3	4	6	5	4	3	3	7	2	3	6	18	5	12	7	4	2	2	9	18	7	6	19	2	6	3	5	4	4	10	3	2
		fChar	0	0	0	0	0	0	0	0	0	0	0	0	0	0	0	0	0	0	0	0	0	0	0	0	0	0	0	0	0	0	0	0	0	0	0	0
		nRig	4	28	27	14	13	7	18	18	17	27	28	33	2	2	19	45	27	33	21	8	20	1	14	40	18	25	45	3	37	13	27	25	29	33	17	17
		Flexibility	3.25	0.071	0.074	0.643	0.154	2	0.056	0.111	0.176	0.037	0.071	0.091	8	7.5	0.053	0.2	0.074	0.242	0.238	0.25	0.05	23	0.357	0.35	0.333	0.48	0.244	5	0.189	0.231	0.074	0.08	0.069	0.212	0	0
		Stereo Centers	0	10	11	1	4	1	0	1	0	10	9	14	0	1	0	24	10	17	10	0	7	0	5	24	4	5	27	0	6	4	10	11	10	15	5	4
		TPSA	37.3	94.83	118.22	29.46	57.53	66.76	111.13	75.99	52.58	57.53	54.37	116.45	26.3	57.53	111.9	294.98	97.99	192.44	138.45	77.76	40.46	26.3	156.91	258.82	113.29	96.36	315.21	26.3	59.08	46.53	97.99	69.92	59.06	162.98	38.83	26.3
		logS	-4.973	-4.312	-3.589	-5.241	-2.802	-4.604	-3.518	-4.151	-4.885	-4.383	-5.31	-4.659	-6.717	-4.38	-4.092	-2.533	-3.54	-4.092	-2.923	-1.118	-4.75	-7.346	-1.431	-3.331	-2.325	-5.703	-2.338	-6.465	-3.648	-2.808	-3.904	-3.684	-5.171	-4.052	-4.056	-3.936
		logD	3.69	2.114	3.612	5.396	1.721	4.01	1.761	2.92	3.624	5.395	5.308	4.681	4.535	2.86	1.887	1.107	4.523	2.58	1.033	1.02	3.356	4.657	-0.058	1.29	0.434	4.917	1.174	4.646	3.747	2.31	2.675	4.836	4.752	3.12	3.128	3.898
		logP	6.156	2.614	3.339	9.713	2.329	4.465	2.841	3.083	4.439	6.083	5.89	5.503	7.531	5.459	3.524	0.372	4.749	1.939	1.899	1.43	4.102	10.468	-0.658	2.138	0.111	7.28	-0.443	6.992	4.413	2.827	3.124	5.026	5.284	3.061	4.019	3.664
	Adsorption	Caco-2 Permeability	-4.631	-5.342	-5.439	-4.703	-4.804	-4.647	-5.02	-4.656	-4.761	-5.221	-5.272	-5.485	-4.704	-4.999	-5.232	-5.918	-5.465	-5.292	-4.918	-5.22	-4.576	-5.103	-6.191	-6.173	-5.121	-4.812	-6.1	-4.551	-5.041	-4.611	-5.325	-4.815	-4.976	-5.534	-4.58	-4.729
		MDCK Permeability	5.26275e-06	2.0395e-05	1.63608e-05	1.26491e-05	1.92867e-05	2.17866e-05	9.51594e-06	1.17449e-05	2.05663e-05	1.39289e-05	1.25749e-05	9.11143e-06	1.64691e-05	3.60872e-05	7.93944e-06	0.000157624	4.6497e-05	0.000107502	1.16061e-05	1.10179e-05	1.78775e-05	6.7035e-06	7.86062e-05	0.000398931	0.000222355	1.58956e-05	0.000284336	1.91336e-05	2.88342e-05	2.31472e-05	1.89171e-05	1.67815e-05	1.27499e-05	7.93989e-05	2.52762e-05	2.62148e-05
		Pgp-inhibitor	No	No	No	No	No	Yes	No	No	No	No	No	Yes	No	No	No	No	No	Yes	No	No	Yes	No	No	No	No	Yes	No	No	Yes	No	No	Yes	Yes	No	No	No
		Pgp-substrate	No	No	No	No	No	Yes	No	No	Yes	No	No	No	No	No	No	No	No	No	No	No	No	No	Yes	Yes	No	Yes	No	No	Yes	No	No	No	No	No	No	No
		HIA	≥30%	≥30%	≥30%	≥30%	≥30%	≥30%	≥30%	≥30%	≥30%	≥30%	≥30%	≥30%	≥30%	≥30%	≥30%	<30%	≥30%	<30%	<30%	≥30%	≥30%	≥30%	<30%	≥30%	<30%	≥30%	<30%	≥30%	≥30%	≥30%	≥30%	≥30%	≥30%	<30%	≥30%	≥30%
		F20%	---	---	---	+++	---	+++	+++	---	---	0.007	---	---	++	--	--	+++	-	---	--	---	+++	++	-	---	+++	++	++	---	---	---	---	---	---	---	---	---
		F30%	++	--	---	+++	---	+++	+++	++	+++	0.624	++	+	+++	--	+++	+++	++	++	---	-	+++	+++	+++	-	+++	--	+++	++	---	---	---	++	+++	---	--	---
	Distribution	BBB Penetration	No	Yes	No	No	No	Yes	No	No	No	Yes	Yes	No	No	No	No	No	No	No	Yes	No	Yes	No	Yes	No	Yes	No	No	No	No	No	Yes	Yes	Yes	No	No	Yes
		PPB	0.971188	0.728958	0.940577	0.9797	0.828325	0.966598	0.981667	0.964362	0.839809	0.988431	0.969319	0.969208	0.972498	0.97543	0.980936	0.624243	0.854716	0.411932	0.787133	0.877048	0.965641	0.97063	0.727121	0.332062	0.476928	0.963784	0.382911	0.96836	0.682446	0.851566	0.933114	0.964796	0.968965	0.853651	0.886612	0.682166
		VDss	0.594	0.591	0.48	9.94	0.336	1.032	0.47	0.543	0.978	0.815	0.838	0.6	3.024	0.502	0.497	0.081	0.713	0.629	1.089	0.37	1.512	3.814	0.297	0.453	0.598	3.678	0.097	2.926	3.033	1.136	0.767	1.404	1.74	0.558	1.94	0.932
		Fu	0.0233636	0.129241	0.0729369	0.04283	0.148047	0.00897695	0.0683608	0.0354948	0.107043	0.0224174	0.0333917	0.0413415	0.0181817	0.0168984	0.0180512	0.16882	0.0578325	0.341391	0.143379	0.110721	0.0310058	0.0109544	0.378597	0.291902	0.314175	0.0290666	0.189402	0.0207918	0.304005	0.146201	0.0719819	0.0392917	0.0358178	0.123063	0.138439	0.337801
	Metabolism	CYP1A2 inhibitor	No	No	No	No	No	Yes	Yes	Yes	Yes	No	No	No	Yes	No	No	No	No	No	No	No	No	No	No	No	No	No	No	Yes	No	No	No	No	No	No	No	No
		CYP1A2 substrate	No	No	No	No	Yes	Yes	No	Yes	Yes	No	Yes	Yes	No	No	No	No	No	No	No	No	Yes	No	No	Yes	No	No	No	No	No	Yes	No	No	No	No	No	Yes
		CYP2C19 inhibitor	No	No	No	No	No	Yes	No	Yes	Yes	No	No	No	No	No	No	No	No	No	No	No	No	No	No	No	No	No	No	Yes	No	No	No	No	No	No	No	Yes
		CYP2C19 substrate	No	Yes	Yes	Yes	Yes	No	No	No	No	Yes	Yes	Yes	No	No	No	No	Yes	Yes	Yes	No	Yes	No	No	No	No	Yes	No	No	Yes	Yes	Yes	Yes	Yes	Yes	Yes	Yes
		CYP2C9 inhibitor	No	No	No	No	No	No	Yes	Yes	Yes	No	No	No	No	No	No	No	No	No	No	No	No	No	No	No	No	No	No	Yes	No	No	No	No	No	No	No	No
		CYP2C9 substrate	Yes	No	No	Yes	No	Yes	Yes	Yes	Yes	Yes	Yes	No	Yes	Yes	No	No	Yes	No	No	No	No	Yes	No	No	No	No	No	Yes	No	No	No	No	No	No	No	No
		CYP2D6 inhibitor	No	No	No	No	No	No	Yes	Yes	Yes	No	No	No	No	No	No	No	No	No	No	No	No	No	No	No	No	No	No	No	Yes	No	No	No	No	No	No	No
		CYP2D6 substrate	No	No	No	No	No	Yes	No	Yes	Yes	No	Yes	No	No	No	No	No	No	No	No	No	Yes	No	No	No	No	Yes	No	No	Yes	No	No	Yes	Yes	No	No	No
		CYP3A4 inhibitor	No	Yes	No	No	No	Yes	No	Yes	Yes	No	No	No	Yes	No	No	No	No	No	No	No	Yes	No	No	No	No	No	No	Yes	Yes	No	No	No	No	No	No	Yes
		CYP3A4 substrate	No	No	No	No	No	No	No	No	No	No	No	No	No	No	No	No	No	No	Yes	No	No	No	No	No	No	Yes	No	No	Yes	No	No	No	Yes	No	No	Yes
	Excretion	CL	4.877	2.369	2.446	13.248	5.176	12.323	5.997	14.089	13.699	3.671	4.532	1.009	5.771	6.068	0.908	0.659	2.072	3.295	2.585	10.973	11.343	4.59	1.763	0.952	2.841	1.767	0.54	7.742	10.5	10.746	2.575	12.435	15.006	1.426	18.298	14.157
		T1/2	0.71	0.147	0.068	0.019	0.59	0.823	0.914	0.502	0.18	0.017	0.058	0.08	0.261	0.742	0.615	0.015	0.318	0.048	0.183	0.93	0.198	0.067	0.788	0.676	0.725	0.395	0.026	0.343	0.01	0.301	0.082	0.015	0.055	0.043	0.09	0.128
	Toxicity	Hepatotoxicity	Inactive	Inactive	Inactive	Inactive	Inactive	Inactive	Inactive	Inactive	Inactive	Active	Inactive	Inactive	Inactive	Inactive	Inactive	Inactive	Inactive	Inactive	Inactive	Inactive	Inactive	Inactive	Inactive	Inactive	Inactive	Inactive	Inactive	Inactive	Inactive	Inactive	Inactive	Inactive	Inactive	Inactive	Inactive	Inactive
		Carcinogenicity	Inactive	Active	Inactive	Inactive	Inactive	Inactive	Active	Inactive	Inactive	Active	Inactive	Inactive	Inactive	Inactive	Inactive	Inactive	Inactive	Inactive	Active	Active	Inactive	Inactive	Inactive	Inactive	Inactive	Active	Inactive	Inactive	Inactive	Inactive	Inactive	Active	Active	Inactive	Active	Inactive
		Mutagenicity	Inactive	Inactive	Inactive	Inactive	Inactive	Inactive	Active	Inactive	Active	Inactive	Inactive	Inactive	Inactive	Inactive	Active	Inactive	Inactive	Inactive	Inactive	Inactive	Inactive	Inactive	Inactive	Inactive	Inactive	Inactive	Inactive	Inactive	Inactive	Inactive	Inactive	Inactive	Inactive	Inactive	Inactive	Inactive
		Cytotoxicity	Inactive	Inactive	Inactive	Inactive	Inactive	Inactive	Inactive	Inactive	Inactive	Inactive	Active	Inactive	Inactive	Inactive	Inactive	Inactive	Inactive	Active	Inactive	Inactive	Inactive	Inactive	Inactive	Active	Inactive	Inactive	Active	Inactive	Inactive	Inactive	Inactive	Inactive	Inactive	Active	Inactive	Inactive
		hERG Blockers	Inactive	Inactive	Inactive	Inactive	Inactive	Inactive	Inactive	Inactive	Inactive	Inactive	Inactive	Inactive	Inactive	Inactive	Inactive	Inactive	Inactive	Inactive	Inactive	Inactive	Inactive	Active	Inactive	Inactive	Inactive	Active	Inactive	Inactive	Active	Inactive	Inactive	Inactive	Inactive	Inactive	Inactive	Inactive
		LD50	10000mg/kg	2000 mg/kg	2000 mg/kg	500 mg/kg	2500 mg/kg	250 mg/kg	3919 mg/kg	2000 mg/kg	3800 mg/kg	2000 mg/kg	2610 mg/kg	1500 mg/kg	3000 mg/kg	11800 mg/kg	5000 mg/kg	4000 mg/kg	2610 mg/kg	4000 mg/kg	9000 mg/kg	2980 mg/kg	4300 mg/kg	5000 mg/kg	4000 mg/kg	134 mg/kg	452 mg/kg	130 mg/kg	4000 mg/kg	20000 mg/kg	570 mg/kg	3881 mg/dl	2000 mg/kg	8000 mg/kg	1500 mg/kg	4000 mg/kg	39800 mg/kg	3424 mg/kg
